# Supplementary material for: Evolution and Expression of the Membrane Attack Complex and Perforin Gene Family in the Poaceae
Source: Int J Mol Sci. 2020 Aug 10;21(16):5736. doi: 10.3390/ijms21165736 (PMC7460961; doi:10.3390/ijms21165736)
Supplement: Supplementary file 1 [file ijms-21-05736-s001.zip]

Archive with 23 entries (22 files):
- ijms-884422-suppl 2/
- ijms-884422-suppl 2/Poaceae MACPF Figure S1.tif
- ijms-884422-suppl 2/Poaceae MACPF Figure S2.tif
- ijms-884422-suppl 2/Poaceae MACPF Figure S3.tif
- ijms-884422-suppl 2/Poaceae MACPF Figure S4.tif
- ijms-884422-suppl 2/Poaceae MACPF Figure S5.tif
- ijms-884422-suppl 2/Poaceae MACPF Figure S6.tif
- ijms-884422-suppl 2/Poaceae MACPF Supplemental Data.docx
- ijms-884422-suppl 2/Poaceae MACPF Table S1.xlsx
- ijms-884422-suppl 2/Poaceae MACPF Table S2.xlsx
- ijms-884422-suppl 2/Poaceae MACPF Table S3.xlsx
- ijms-884422-suppl 2/Poaceae MACPF Table S4.xlsx
- Poaceae MACPF Figure S1.tif
- Poaceae MACPF Figure S2.tif
- Poaceae MACPF Figure S3.tif
- Poaceae MACPF Figure S4.tif
- Poaceae MACPF Figure S5.tif
- Poaceae MACPF Figure S6.tif
- Poaceae MACPF Supplemental Data Revision with Track Changes.docx
- Poaceae MACPF Table S1.xlsx
- Poaceae MACPF Table S2.xlsx
- Poaceae MACPF Table S3.xlsx
- Poaceae MACPF Table S4.xlsx
