# Supplementary material for: Evolution and Expression of the Membrane Attack Complex and Perforin Gene Family in the Poaceae
Source: Int J Mol Sci. 2020 Aug 10;21(16):5736. doi: 10.3390/ijms21165736 (PMC7460961; doi:10.3390/ijms21165736)
Supplement: Supplementary file 1 [file ijms-21-05736-s001.zip › ijms-884422-suppl 2/Poaceae MACPF Table S1.xlsx]

## Sheet: Table S1
Table S1. Characteristic features of 57 identified plant MACPF genes
Gene Name	Gene ID	CDS length	AA length	MW (kDa)	pI	Group
PpMACPF1	Pp3c1_14870	2154	718	80079.4	9.48	IV
PpMACPF2	Pp3c2_21470	2139	713	78976.8	9.36	IV
SmMACPF1	Sm234182	1599	533	59486.3	9.38	IV
SmMACPF2	Sm80474	1677	559	62506	9.19	IV
AtMACPF1	AT1G14780	1884	628	69917.3	9.18	II
AtMACPF2	AT1G28380	1839	613	67980.1	9.03	I
AtMACPF3	AT1G29690	1686	562	62222.9	8.11	III
AtMACPF4	AT4G24290	1821	607	67933.8	8.62	I
VvMACPF1	GSVIVG01011635001	1908	636	71190.2	9.19	II
VvMACPF2	GSVIVG01021099001	1839	613	67770	9.1	I
VvMACPF3	GSVIVG01021298001	3759	1253	138345	7.79	III
VvMACPF4	GSVIVG01022410001	1275	425	46818.5	9.04	I
VvMACPF5	GSVIVG01023238001	1812	604	67389.1	8.87	I
VvMACPF6	GSVIVG01030193001	1872	624	69406.1	8.44	III
VvMACPF7	GSVIVG01031622001	1356	452	50340.3	9.23	II
BdMACPF1	Bradi1g44297	1791	597	65085.7	9.25	II
BdMACPF2	Bradi2g17010	1863	621	66076.8	9.32	I
BdMACPF3	Bradi2g49800	1659	553	60584.4	7.65	III
BdMACPF4	Bradi2g61640	1827	609	68307.5	8.89	I
BdMACPF5	Bradi3g43420	1836	612	67777.7	9.37	II
BdMACPF6	Bradi3g59900	1866	622	67262.1	9.35	II
OsMACPF1	LOC_Os01g54510	1662	554	61050	8.05	III
OsMACPF2	LOC_Os01g72860	1827	609	68032	8.88	I
OsMACPF3	LOC_Os02g27480	1905	635	69072	9.19	II
OsMACPF4	LOC_Os02g50340	1863	621	67061	9.27	II
OsMACPF5	LOC_Os05g48360	1887	629	67554.9	9.09	I
OsMACPF6	LOC_Os06g14050	1866	622	66696.8	9.12	II
OsMACPF7	LOC_Os07g07194	1827	609	68340.3	8.52	I
ZmMACPF1	GRMZM2G103544	1674	558	61381.2	7.67	III
ZmMACPF2	GRMZM2G026447	1839	613	68189.2	9.4	II
ZmMACPF3	GRMZM2G012046	1842	614	68050.9	9.34	II
ZmMACPF4	GRMZM2G181507	1218	406	43244	9.24	II
ZmMACPF5	GRMZM2G028758	1833	611	68079.9	8.68	I
ZmMACPF6	GRMZM2G085941	1872	624	66107.7	8.93	I
ZmMACPF7	GRMZM2G435034	1749	583	64964.5	8.48	I
ZmMACPF8	GRMZM2G118409	1677	559	61726.6	8.31	III
ZmMACPF9	GRMZM2G341658	1896	632	67618.4	9.32	II
SbMACPF1	Sobic.003G295400	1674	558	61459.4	8.05	III
SbMACPF2	Sobic.003G433100	1818	606	67833.5	8.84	I
SbMACPF3	Sobic.004G145200	1839	613	67961.8	9.2	II
SbMACPF4	Sobic.004G246300	1869	623	66342.2	9.19	II
SbMACPF5	Sobic.009G004200	1824	608	67763.5	9.05	I
SbMACPF6	Sobic.009G227800	1869	623	66531.1	8.87	I
SbMACPF7	Sobic.010G103300	1896	632	68530.6	9.05	II
SiMACPF1	Seita.1G160000	1848	616	68365.3	9.29	II
SiMACPF2	Seita.1G312300	1890	630	67264.2	9.04	II
SiMACPF3	Seita.3G070100	1833	611	68202.3	8.89	I
SiMACPF4	Seita.3G150700	1845	615	65838.5	8.46	I
SiMACPF5	Seita.4G110500	1884	628	68318.7	9.16	II
SiMACPF6	Seita.5G317800	1677	559	61423.2	6.95	III
SiMACPF7	Seita.5G459800	1827	609	68004.8	8.6	I
OtMACPF1	Oropetium_03934A	1821	607	65360.3	9.31	I
OtMACPF2	Oropetium_04128A	1839	613	65823.7	9.34	II
OtMACPF3	Oropetium_09997A	1845	615	68724.7	9.13	I
OtMACPF4	Oropetium_11183A	1848	616	68178.2	9.28	II
OtMACPF5	Oropetium_12500A	1821	607	66160.3	6.38	III
OtMACPF6	Oropetium_15981A	1719	573	62473.7	9.26	II
