# Supplementary material for: Evolution and Expression of the Membrane Attack Complex and Perforin Gene Family in the Poaceae
Source: Int J Mol Sci. 2020 Aug 10;21(16):5736. doi: 10.3390/ijms21165736 (PMC7460961; doi:10.3390/ijms21165736)
Supplement: Supplementary file 1 [file ijms-21-05736-s001.zip › ijms-884422-suppl 2/Poaceae MACPF Table S2.xlsx]

## Sheet: Table S2
Table S2. KaKs ratios of segmental duplication pairs in six Poaceae species
Gene Name	Gene Name	Ka	Ks	ω (Ka_Ks)
BdMACPF1	BdMACPF6	0.199217	1.02713	0.193955
OsMACPF4	OsMACPF6	0.161124	0.593849	0.271321
OtMACPF2	OtMACPF6	0.196473	0.80209	0.244952
SiMACPF2	SiMACPF5	0.177808	0.73144	0.243094
SbMACPF3	SbMACPF7	0.479186	1.70472	0.281094
ZmMACPF4	ZmMACPF9	0.258404	0.604238	0.427652
ZmMACPF1	ZmMACPF8	0.0253613	0.169754	0.1494
