# Supplementary material for: Evolution and Expression of the Membrane Attack Complex and Perforin Gene Family in the Poaceae
Source: Int J Mol Sci. 2020 Aug 10;21(16):5736. doi: 10.3390/ijms21165736 (PMC7460961; doi:10.3390/ijms21165736)
Supplement: Supplementary file 1 [file ijms-21-05736-s001.zip › ijms-884422-suppl 2/Poaceae MACPF Table S3.xlsx]

## Sheet: Table S3
Table S3. Amino acid substitution models estimation of the Maximum Likelihood.
Model	#Param	BIC	AICc	lnL	Invariant	Gamma	Freq A	Freq R	Freq N	Freq D	Freq C	Freq Q	Freq E	Freq G	Freq H	Freq I	Freq L	Freq K	Freq M	Freq F	Freq P	Freq S	Freq T	Freq W	Freq Y	Freq V
JTT+G+I	113	18450.9	17630.6	-8701.09	0.0750531	1.58281	0.0769	0.0511	0.0425	0.0513	0.0203	0.0411	0.0618	0.0747	0.023	0.0526	0.0911	0.0595	0.0234	0.0405	0.0505	0.0682	0.0585	0.0143	0.0323	0.0664
JTT+G	112	18453.1	17640.1	-8706.84	n/a	1.12642	0.0769	0.0511	0.0425	0.0513	0.0203	0.0411	0.0618	0.0747	0.023	0.0526	0.0911	0.0595	0.0234	0.0405	0.0505	0.0682	0.0585	0.0143	0.0323	0.0664
JTT+G+I+F	132	18614.4	17656.7	-8694.67	0.0725069	1.53268	0.0737323	0.0415735	0.0326249	0.0657159	0.0126771	0.0302013	0.0342095	0.0724273	0.0303878	0.0578859	0.0959172	0.0636652	0.0192953	0.0470731	0.0433445	0.0986204	0.0554623	0.0178971	0.0295488	0.0777405
JTT+G+F	131	18615.3	17664.8	-8699.75	n/a	1.12099	0.0737323	0.0415735	0.0326249	0.0657159	0.0126771	0.0302013	0.0342095	0.0724273	0.0303878	0.0578859	0.0959172	0.0636652	0.0192953	0.0470731	0.0433445	0.0986204	0.0554623	0.0178971	0.0295488	0.0777405
WAG+G+I	113	18618.9	17798.6	-8785.09	0.0751939	1.65316	0.0866279	0.043972	0.0390894	0.0570451	0.0193078	0.0367281	0.0580589	0.0832518	0.0244313	0.048466	0.086209	0.0620286	0.0195027	0.0384319	0.0457631	0.0695179	0.0610127	0.0143859	0.0352742	0.0708956
WAG+G	112	18621.7	17808.6	-8791.12	n/a	1.17718	0.0866279	0.043972	0.0390894	0.0570451	0.0193078	0.0367281	0.0580589	0.0832518	0.0244313	0.048466	0.086209	0.0620286	0.0195027	0.0384319	0.0457631	0.0695179	0.0610127	0.0143859	0.0352742	0.0708956
LG+G	112	18630.7	17817.6	-8795.62	n/a	1.08878	0.079066	0.055941	0.041977	0.053052	0.012937	0.040767	0.071586	0.057337	0.022355	0.062157	0.099081	0.0646	0.022951	0.042302	0.04404	0.061197	0.053287	0.012066	0.034155	0.069147
LG+G+I	113	18631.1	17810.8	-8791.19	0.0674912	1.42556	0.079066	0.055941	0.041977	0.053052	0.012937	0.040767	0.071586	0.057337	0.022355	0.062157	0.099081	0.0646	0.022951	0.042302	0.04404	0.061197	0.053287	0.012066	0.034155	0.069147
Dayhoff+G+I	113	18703.5	17883.3	-8827.41	0.0784679	1.71672	0.0871	0.0409	0.0404	0.0469	0.0335	0.0383	0.0495	0.0886	0.0336	0.0369	0.0854	0.0805	0.0148	0.0398	0.0507	0.0696	0.0585	0.0105	0.0299	0.0647
Dayhoff+G	112	18711	17897.9	-8835.78	n/a	1.15862	0.0871	0.0409	0.0404	0.0469	0.0335	0.0383	0.0495	0.0886	0.0336	0.0369	0.0854	0.0805	0.0148	0.0398	0.0507	0.0696	0.0585	0.0105	0.0299	0.0647
WAG+G+I+F	132	18759.3	17801.5	-8767.11	0.0729117	1.59424	0.0737323	0.0415735	0.0326249	0.0657159	0.0126771	0.0302013	0.0342095	0.0724273	0.0303878	0.0578859	0.0959172	0.0636652	0.0192953	0.0470731	0.0433445	0.0986204	0.0554623	0.0178971	0.0295488	0.0777405
WAG+G+F	131	18760.5	17810	-8772.39	n/a	1.16685	0.0737323	0.0415735	0.0326249	0.0657159	0.0126771	0.0302013	0.0342095	0.0724273	0.0303878	0.0578859	0.0959172	0.0636652	0.0192953	0.0470731	0.0433445	0.0986204	0.0554623	0.0178971	0.0295488	0.0777405
LG+G+F	131	18771.4	17820.9	-8777.82	n/a	1.07961	0.0737323	0.0415735	0.0326249	0.0657159	0.0126771	0.0302013	0.0342095	0.0724273	0.0303878	0.0578859	0.0959172	0.0636652	0.0192953	0.0470731	0.0433445	0.0986204	0.0554623	0.0178971	0.0295488	0.0777405
LG+G+I+F	132	18774.4	17816.7	-8774.69	0.0662372	1.40431	0.0737323	0.0415735	0.0326249	0.0657159	0.0126771	0.0302013	0.0342095	0.0724273	0.0303878	0.0578859	0.0959172	0.0636652	0.0192953	0.0470731	0.0433445	0.0986204	0.0554623	0.0178971	0.0295488	0.0777405
Dayhoff+G+I+F	132	18838.5	17880.7	-8806.71	0.0758577	1.60307	0.0737323	0.0415735	0.0326249	0.0657159	0.0126771	0.0302013	0.0342095	0.0724273	0.0303878	0.0578859	0.0959172	0.0636652	0.0192953	0.0470731	0.0433445	0.0986204	0.0554623	0.0178971	0.0295488	0.0777405
Dayhoff+G+F	131	18841.3	17890.8	-8812.76	n/a	1.13288	0.0737323	0.0415735	0.0326249	0.0657159	0.0126771	0.0302013	0.0342095	0.0724273	0.0303878	0.0578859	0.0959172	0.0636652	0.0192953	0.0470731	0.0433445	0.0986204	0.0554623	0.0178971	0.0295488	0.0777405
JTT+I	112	18850.7	18037.6	-8905.63	0.107903	n/a	0.0769	0.0511	0.0425	0.0513	0.0203	0.0411	0.0618	0.0747	0.023	0.0526	0.0911	0.0595	0.0234	0.0405	0.0505	0.0682	0.0585	0.0143	0.0323	0.0664
rtREV+G	112	18909.6	18096.6	-8935.1	n/a	1.14946	0.0646	0.0453	0.0376	0.0422	0.0114	0.0606	0.0607	0.0639	0.0273	0.0679	0.1018	0.0751	0.015	0.0287	0.0681	0.0488	0.0622	0.0251	0.0318	0.0619
rtREV+G+I	113	18910.8	18090.5	-8931.04	0.0638443	1.50369	0.0646	0.0453	0.0376	0.0422	0.0114	0.0606	0.0607	0.0639	0.0273	0.0679	0.1018	0.0751	0.015	0.0287	0.0681	0.0488	0.0622	0.0251	0.0318	0.0619
rtREV+G+F	131	18939.6	17989.1	-8861.92	n/a	1.10248	0.0737323	0.0415735	0.0326249	0.0657159	0.0126771	0.0302013	0.0342095	0.0724273	0.0303878	0.0578859	0.0959172	0.0636652	0.0192953	0.0470731	0.0433445	0.0986204	0.0554623	0.0178971	0.0295488	0.0777405
rtREV+G+I+F	132	18940.9	17983.1	-8857.91	0.0643391	1.42469	0.0737323	0.0415735	0.0326249	0.0657159	0.0126771	0.0302013	0.0342095	0.0724273	0.0303878	0.0578859	0.0959172	0.0636652	0.0192953	0.0470731	0.0433445	0.0986204	0.0554623	0.0178971	0.0295488	0.0777405
cpREV+G	112	18942.1	18129.1	-8951.34	n/a	0.735765	0.0756	0.0621	0.041	0.0371	0.0091	0.0382	0.0495	0.0838	0.0246	0.0806	0.1011	0.0504	0.022	0.0506	0.0431	0.0622	0.0543	0.0181	0.0307	0.066
cpREV+G+I	113	18943.5	18123.3	-8947.42	0.110526	0.885375	0.0756	0.0621	0.041	0.0371	0.0091	0.0382	0.0495	0.0838	0.0246	0.0806	0.1011	0.0504	0.022	0.0506	0.0431	0.0622	0.0543	0.0181	0.0307	0.066
mtREV24+G+F	131	18976.3	18025.8	-8880.25	n/a	1.04892	0.0737323	0.0415735	0.0326249	0.0657159	0.0126771	0.0302013	0.0342095	0.0724273	0.0303878	0.0578859	0.0959172	0.0636652	0.0192953	0.0470731	0.0433445	0.0986204	0.0554623	0.0178971	0.0295488	0.0777405
WAG+I	112	18978.2	18165.2	-8969.4	0.107949	n/a	0.0866279	0.043972	0.0390894	0.0570451	0.0193078	0.0367281	0.0580589	0.0832518	0.0244313	0.048466	0.086209	0.0620286	0.0195027	0.0384319	0.0457631	0.0695179	0.0610127	0.0143859	0.0352742	0.0708956
mtREV24+G+I+F	132	18982.3	18024.6	-8878.64	0.0399948	1.22317	0.0737323	0.0415735	0.0326249	0.0657159	0.0126771	0.0302013	0.0342095	0.0724273	0.0303878	0.0578859	0.0959172	0.0636652	0.0192953	0.0470731	0.0433445	0.0986204	0.0554623	0.0178971	0.0295488	0.0777405
JTT+I+F	131	19034.4	18083.9	-8909.34	0.107849	n/a	0.0737323	0.0415735	0.0326249	0.0657159	0.0126771	0.0302013	0.0342095	0.0724273	0.0303878	0.0578859	0.0959172	0.0636652	0.0192953	0.0470731	0.0433445	0.0986204	0.0554623	0.0178971	0.0295488	0.0777405
cpREV+G+F	131	19069	18118.5	-8926.61	n/a	0.695276	0.0737323	0.0415735	0.0326249	0.0657159	0.0126771	0.0302013	0.0342095	0.0724273	0.0303878	0.0578859	0.0959172	0.0636652	0.0192953	0.0470731	0.0433445	0.0986204	0.0554623	0.0178971	0.0295488	0.0777405
Dayhoff+I	112	19075.2	18262.1	-9017.86	0.105251	n/a	0.0871	0.0409	0.0404	0.0469	0.0335	0.0383	0.0495	0.0886	0.0336	0.0369	0.0854	0.0805	0.0148	0.0398	0.0507	0.0696	0.0585	0.0105	0.0299	0.0647
JTT	111	19075.9	18270.1	-9022.86	n/a	n/a	0.0769	0.0511	0.0425	0.0513	0.0203	0.0411	0.0618	0.0747	0.023	0.0526	0.0911	0.0595	0.0234	0.0405	0.0505	0.0682	0.0585	0.0143	0.0323	0.0664
LG+I	112	19076.6	18263.5	-9018.57	0.108335	n/a	0.079066	0.055941	0.041977	0.053052	0.012937	0.040767	0.071586	0.057337	0.022355	0.062157	0.099081	0.0646	0.022951	0.042302	0.04404	0.061197	0.053287	0.012066	0.034155	0.069147
cpREV+G+I+F	132	19078.4	18120.6	-8926.66	0.110526	0.821071	0.0737323	0.0415735	0.0326249	0.0657159	0.0126771	0.0302013	0.0342095	0.0724273	0.0303878	0.0578859	0.0959172	0.0636652	0.0192953	0.0470731	0.0433445	0.0986204	0.0554623	0.0178971	0.0295488	0.0777405
WAG+I+F	131	19142.4	18191.9	-8963.34	0.108794	n/a	0.0737323	0.0415735	0.0326249	0.0657159	0.0126771	0.0302013	0.0342095	0.0724273	0.0303878	0.0578859	0.0959172	0.0636652	0.0192953	0.0470731	0.0433445	0.0986204	0.0554623	0.0178971	0.0295488	0.0777405
WAG	111	19186	18380.2	-9077.93	n/a	n/a	0.0866279	0.043972	0.0390894	0.0570451	0.0193078	0.0367281	0.0580589	0.0832518	0.0244313	0.048466	0.086209	0.0620286	0.0195027	0.0384319	0.0457631	0.0695179	0.0610127	0.0143859	0.0352742	0.0708956
LG+I+F	131	19235.7	18285.2	-9009.99	0.108724	n/a	0.0737323	0.0415735	0.0326249	0.0657159	0.0126771	0.0302013	0.0342095	0.0724273	0.0303878	0.0578859	0.0959172	0.0636652	0.0192953	0.0470731	0.0433445	0.0986204	0.0554623	0.0178971	0.0295488	0.0777405
Dayhoff+I+F	131	19243	18292.5	-9013.6	0.106684	n/a	0.0737323	0.0415735	0.0326249	0.0657159	0.0126771	0.0302013	0.0342095	0.0724273	0.0303878	0.0578859	0.0959172	0.0636652	0.0192953	0.0470731	0.0433445	0.0986204	0.0554623	0.0178971	0.0295488	0.0777405
JTT+F	130	19256.4	18313.1	-9024.95	n/a	n/a	0.0737323	0.0415735	0.0326249	0.0657159	0.0126771	0.0302013	0.0342095	0.0724273	0.0303878	0.0578859	0.0959172	0.0636652	0.0192953	0.0470731	0.0433445	0.0986204	0.0554623	0.0178971	0.0295488	0.0777405
LG	111	19286.2	18480.4	-9128.01	n/a	n/a	0.079066	0.055941	0.041977	0.053052	0.012937	0.040767	0.071586	0.057337	0.022355	0.062157	0.099081	0.0646	0.022951	0.042302	0.04404	0.061197	0.053287	0.012066	0.034155	0.069147
Dayhoff	111	19302.5	18496.7	-9136.17	n/a	n/a	0.0871	0.0409	0.0404	0.0469	0.0335	0.0383	0.0495	0.0886	0.0336	0.0369	0.0854	0.0805	0.0148	0.0398	0.0507	0.0696	0.0585	0.0105	0.0299	0.0647
rtREV+I	112	19327.5	18514.4	-9144.01	0.105224	n/a	0.0646	0.0453	0.0376	0.0422	0.0114	0.0606	0.0607	0.0639	0.0273	0.0679	0.1018	0.0751	0.015	0.0287	0.0681	0.0488	0.0622	0.0251	0.0318	0.0619
WAG+F	130	19347.4	18404.2	-9070.47	n/a	n/a	0.0737323	0.0415735	0.0326249	0.0657159	0.0126771	0.0302013	0.0342095	0.0724273	0.0303878	0.0578859	0.0959172	0.0636652	0.0192953	0.0470731	0.0433445	0.0986204	0.0554623	0.0178971	0.0295488	0.0777405
rtREV+I+F	131	19396.3	18445.8	-9090.25	0.105042	n/a	0.0737323	0.0415735	0.0326249	0.0657159	0.0126771	0.0302013	0.0342095	0.0724273	0.0303878	0.0578859	0.0959172	0.0636652	0.0192953	0.0470731	0.0433445	0.0986204	0.0554623	0.0178971	0.0295488	0.0777405
cpREV+I	112	19429.1	18616	-9194.83	0.110526	n/a	0.0756	0.0621	0.041	0.0371	0.0091	0.0382	0.0495	0.0838	0.0246	0.0806	0.1011	0.0504	0.022	0.0506	0.0431	0.0622	0.0543	0.0181	0.0307	0.066
mtREV24+G	112	19438.4	18625.3	-9199.48	n/a	0.983936	0.072	0.019	0.039	0.019	0.006	0.025	0.024	0.056	0.028	0.087	0.168	0.023	0.053	0.06	0.055	0.072	0.088	0.029	0.033	0.044
mtREV24+G+I	113	19445.8	18625.5	-9198.54	0.0295801	1.07919	0.072	0.019	0.039	0.019	0.006	0.025	0.024	0.056	0.028	0.087	0.168	0.023	0.053	0.06	0.055	0.072	0.088	0.029	0.033	0.044
LG+F	130	19447.8	18504.5	-9120.66	n/a	n/a	0.0737323	0.0415735	0.0326249	0.0657159	0.0126771	0.0302013	0.0342095	0.0724273	0.0303878	0.0578859	0.0959172	0.0636652	0.0192953	0.0470731	0.0433445	0.0986204	0.0554623	0.0178971	0.0295488	0.0777405
Dayhoff+F	130	19462	18518.7	-9127.76	n/a	n/a	0.0737323	0.0415735	0.0326249	0.0657159	0.0126771	0.0302013	0.0342095	0.0724273	0.0303878	0.0578859	0.0959172	0.0636652	0.0192953	0.0470731	0.0433445	0.0986204	0.0554623	0.0178971	0.0295488	0.0777405
rtREV	111	19516.9	18711.1	-9243.36	n/a	n/a	0.0646	0.0453	0.0376	0.0422	0.0114	0.0606	0.0607	0.0639	0.0273	0.0679	0.1018	0.0751	0.015	0.0287	0.0681	0.0488	0.0622	0.0251	0.0318	0.0619
mtREV24+I+F	131	19526.2	18575.7	-9155.21	0.0982322	n/a	0.0737323	0.0415735	0.0326249	0.0657159	0.0126771	0.0302013	0.0342095	0.0724273	0.0303878	0.0578859	0.0959172	0.0636652	0.0192953	0.0470731	0.0433445	0.0986204	0.0554623	0.0178971	0.0295488	0.0777405
cpREV+I+F	131	19563.8	18613.3	-9174	0.110526	n/a	0.0737323	0.0415735	0.0326249	0.0657159	0.0126771	0.0302013	0.0342095	0.0724273	0.0303878	0.0578859	0.0959172	0.0636652	0.0192953	0.0470731	0.0433445	0.0986204	0.0554623	0.0178971	0.0295488	0.0777405
rtREV+F	130	19600.1	18656.9	-9196.83	n/a	n/a	0.0737323	0.0415735	0.0326249	0.0657159	0.0126771	0.0302013	0.0342095	0.0724273	0.0303878	0.0578859	0.0959172	0.0636652	0.0192953	0.0470731	0.0433445	0.0986204	0.0554623	0.0178971	0.0295488	0.0777405
cpREV	111	19604.6	18798.8	-9287.24	n/a	n/a	0.0756	0.0621	0.041	0.0371	0.0091	0.0382	0.0495	0.0838	0.0246	0.0806	0.1011	0.0504	0.022	0.0506	0.0431	0.0622	0.0543	0.0181	0.0307	0.066
mtREV24+F	130	19700.4	18757.1	-9246.94	n/a	n/a	0.0737323	0.0415735	0.0326249	0.0657159	0.0126771	0.0302013	0.0342095	0.0724273	0.0303878	0.0578859	0.0959172	0.0636652	0.0192953	0.0470731	0.0433445	0.0986204	0.0554623	0.0178971	0.0295488	0.0777405
cpREV+F	130	19748.2	18804.9	-9270.85	n/a	n/a	0.0737323	0.0415735	0.0326249	0.0657159	0.0126771	0.0302013	0.0342095	0.0724273	0.0303878	0.0578859	0.0959172	0.0636652	0.0192953	0.0470731	0.0433445	0.0986204	0.0554623	0.0178971	0.0295488	0.0777405
mtREV24+I	112	20147	19334	-9553.8	0.0895609	n/a	0.072	0.019	0.039	0.019	0.006	0.025	0.024	0.056	0.028	0.087	0.168	0.023	0.053	0.06	0.055	0.072	0.088	0.029	0.033	0.044
mtREV24	111	20306.9	19501.1	-9638.37	n/a	n/a	0.072	0.019	0.039	0.019	0.006	0.025	0.024	0.056	0.028	0.087	0.168	0.023	0.053	0.06	0.055	0.072	0.088	0.029	0.033	0.044
