# Supplementary material for: Evolution and Expression of the Membrane Attack Complex and Perforin Gene Family in the Poaceae
Source: Int J Mol Sci. 2020 Aug 10;21(16):5736. doi: 10.3390/ijms21165736 (PMC7460961; doi:10.3390/ijms21165736)
Supplement: Supplementary file 1 [file ijms-21-05736-s001.zip › ijms-884422-suppl 2/Poaceae MACPF Table S4.xlsx]

## Sheet: Table S4
Table S4. List of OsMACP genes primers used for qRT-PCR
OsMACP	5‘ primer	3’ primer
OsMACP1	CAAGTTCAACTAGTTTGGGCTC	GCAAATGAATAGCCAGACGATT
OsMACP2	GACAAGGTTCAGGATATTGTGC	GAAATGATAAGACGTCAGAGCG
OsMACP3	GTAGGCTTACGGTTATACCTGG	GAGTAGCTCTTCCACTGGATG
OsMACP4	TCGCAAGATTCATCGAGAAGTA	GACTTATCCTGCTTCACGTAGA
OsMACP5	GAATTCATCGACAAGTACGGGA	GCAGATCCAGGACCCAATAATA
OsMACP6	GTAGCAGAGTTGAGGTACTTCC	CTGAAGTGTAGAGCAGGGTTAG
OsMACP7	CTGGCTGTGGATTTTTAAACCA	GGAAGCTGGAACTCCAAAAATT
OsMYC2	CCTAAACTTCGGCAACGACAGCAG	GTTGCTCTTGGCGTCGTTCGCC
OsACTIN	CATTGGTGCTGAGCGTTTCC	CCCGCAGCTTCCATTCCTAT
